# Supplementary material for: Relationship between Physical Activity and Sedentary Behavior, Spinal Curvatures, Endurance and Balance of the Trunk Muscles-Extended Physical Health Analysis in Young Adults
Source: Int J Environ Res Public Health. 2023 Oct 18;20(20):6938. doi: 10.3390/ijerph20206938 (PMC10606682; doi:10.3390/ijerph20206938)
Supplement: Supplementary file 1 [file ijerph-20-06938-s001.zip]

Archive with 1 entries (1 files):
- ijerph-2590477-supplementary.pdf
